# Supplementary material for: Investigations of Shape Deformation Behaviors of the Ferromagnetic Ni–Mn–Ga Alloy/Porous Silicone Rubber Composite towards Actuator Applications
Source: Micromachines (Basel). 2023 Aug 14;14(8):1604. doi: 10.3390/mi14081604 (PMC10456531; doi:10.3390/mi14081604)
Supplement: Supplementary file 1 [file micromachines-14-01604-s001.zip]

Archive with 1 entries (1 files):
- micromachines-2526634-supplementary.docx
